# Supplementary material for: Tannic Acid-Enhanced Gelatin-Based Composite Hydrogel as a Candidate for Canine Periodontal Regeneration
Source: Gels. 2025 Aug 15;11(8):650. doi: 10.3390/gels11080650 (PMC12385206; doi:10.3390/gels11080650)
Supplement: Supplementary file 1 [file gels-11-00650-s001.zip]

Archive with 1 entries (1 files):
- gels-3769767-supplementary.mp4
